# Supplementary material for: Genome-Wide Screen of Three Herpesviruses for Protein Subcellular Localization and Alteration of PML Nuclear Bodies
Source: PLoS Pathog. 2008 Jul 11;4(7):e1000100. doi: 10.1371/journal.ppat.1000100 (PMC2438612; doi:10.1371/journal.ppat.1000100)
Supplement: Table S1 — Subcellular Localization and PML Disruption Results for all Herpesvirus Proteins (0.15 MB XLS) [file ppat.1000100.s001.xls]

## Sheet: HSV
Protein Name(s)	Function/Description‡	293T Localization	293T Localization Notes	Literature Localization (Method)*	Localization reference	U2OS PML Screen
ORF P	Antisense to RL1, repressed by RS1	Pan-Cellular		Nuclear (INF)	Roizman, 1999	N/A
UL7	Structural	Pan-Cellular		Pan-Cellular (HSV2 INF, no tag)	Nozawa et al, 2002	N/A
UL8	Heterotrimeric helicase-primase complex (UL5, UL52, and UL8)	Pan-Cellular		Pan-Cellular [Nuclear > Cytoplasmic] (INF, no tag)	Olivo et al 1989	N/A
UL14	Tegument protein	Pan-Cellular	Nuclear > Cytoplasmic	Pan-Cellular (TF, no tag)	Yamauchi, 2007	Decreased PML, avg=7.40
UL15.5	Unknown, splice variant of UL15, non-essential	Pan-Cellular		N/A	N/A	N/A
UL16	Tegument protein	Pan-Cellular	Nuclear > Cytoplasmic	Pan-Cellular (TF and INF, no tag)	Meckes et al, 2007, Nalwanga et al, 1996	No Obvious Effect
UL18 (VP23)	Outer capsid protein	Pan-Cellular	Nuclear > Cytoplasmic	Pan-Cellular (TF, no tag)	Rixon et al, 1996	No Obvious Effect
UL21	Tegument protein	Pan-Cellular		Pan-Cellular (TF and INF, no tag)	Takakuwa et al, 2001, Baines et al, 1994	N/A
UL25	Capsid associated tegument protein and DNA packaging	Pan-Cellular	Cytoplasmic > Nuclear, some cells have cytoplasmic bodies	Cytoplasmic > Nuclear (TF and INF of TF cells, N-GFP tag)	Ogasawara et al, 2001	N/A
UL29 (ICP8)	Binds ssDNA, vDNA replication	Pan-Cellular	Very low expression, Nuclear > Cytoplasmic	Nuclear/Subnuclear (INF and TF, no tag)	Malik et al, 1996, Lukonis and Weller, 1997	N/A
UL30	DNA Polymerase	Pan-Cellular	Nuclear > Cytoplasmic	Nuclear (INF, no tag)	Burkham et al, 2001, Marsden et al, 1996	No Obvious Effect
UL31	Needed for egress from nucleus	Pan-Cellular	Nuclear > Cytoplasmic	Nuclear/Subnuclear (INF and TF, no tag)	Reynolds et al, 2004	No Obvious Effect
UL33	DNA packaging, not capsid associated	Pan-Cellular		N/A	N/A	N/A
UL35	Capsid protein	Pan-Cellular		Subnuclear (INF of TF cells, N-GFP tag)	Desai and Pearson, 1998	N/A
UL43.5	ORF is antisense to UL43, accumulates in assemblons	Pan-Cellular		N/A	N/A	N/A
UL48 (VP16, αTIF, VMW65, ICP25 )	Transcription factor, tegument	Pan-Cellular	Cytoplasmic > Nuclear	Pan-cellular [Nuclear > Cytoplasmic ] (INF, no tag)	Morrison et al, 1998	N/A
UL50	dUTPase	Pan-Cellular	Nuclear > Cytoplasmic	N/A	N/A	No Obvious Effect
UL51	Maturation and egress, palmitoylated	Pan-Cellular	Cytoplasmic > Nuclear, possibly subcytoplasmic	Subcytoplasmic (INF and TF, no tag)	Daikoku et al, 1998, Nozawa et al, 2003	N/A
US3	Protein Kinase	Pan-Cellular		Pan-Cellular (HSV2 INF, no tag)	Goshima et al, 1998	N/A
US10	Tegument protein	Pan-Cellular	Nuclear > Cytoplasmic	Cytoplasmic then Nuclear (INF, no tag)	Yamada et al, 1997	Decreased PML, avg=7.17
US12 (ICP47, IE12)	Blocks Ag presentation to CD8+ cells	Pan-Cellular	Slightly more nuclear than cytoplasmic	Cytoplasmic	York et al, 1994	No Obvious Effect
ORF O	Related to ORFP, antisense to RL1	Pan-Cytoplasmic		N/A	N/A	N/A
UL4	Possibly structural	Pan-Cytoplasmic		Pan-Cytoplasmic (TF and HSV2 INF, no tag)	Yamada et al, 1998	N/A
UL13	Protein kinase	Pan-Cytoplasmic		N/A	N/A	N/A
UL19 (VP5, ICP5)	Major capsid protein	Pan-Cytoplasmic		Pan-Cellular (INF and TF, no tag)	Rixon et al, 1996, Nicholson et al, 1994	N/A
UL32	DNA packaging, not capsid associated	Pan-Cytoplasmic	Some nuclear localization with high expression	Pan-Cytoplasmic (INF, no tag)	Chang et al, 1996	N/A
UL37	Minor tegument phosphoprotein	Pan-cytoplasmic	Most cells only cytoplasmic, some cells only nuclear	Cytoplasmic/Pan-cellular (HSV2 INF and TF, no tag)	Watanabe et al, 2000	No Obvious Effect
UL40	Ribonucleotide reductase small subunit	Pan-Cytoplasmic		N/A	N/A	N/A
UL52	Heterotrimeric helicase-primase complex (UL5, UL52, and UL8)	Pan-Cytoplasmic		Pan-Cellular (INF and TF, no tag)	Barnad et al, 1997, Olivo et al 1989	N/A
US2	Tegument protein	Pan-Cytoplasmic		Cytoplasmic (TF and HSV2 INF, no tag)	Goshima et al, 2001	N/A
UL12	Alkaline exonuclease	Subcytoplasmic	Cytoplasmic > Nuclear, Some vesicular cytoplasmic structures, No PDI colocalization	Nuclear [UL12]/Subcytoplasmic [UL12.5] (TF no tag and C-GFP tag)	Saffran et al, 2007, Reuven et al, 2004	N/A
UL49 (VP22, MAP)	Microtubule associated protein, Tegument protein	Subcytoplasmic	Nuclear and/or cytoplasmic, some cells with cytoplasmic bodies, No PDI colocalization	Pan-cellular (TF and INF of TF cells, no tag) Subcytoplasmic (TF, C-GFP tag)	Blouin and Blaho, 2001, Brignati et al, 2003	N/A
UL49.5 (UL49A)	Membrane protein	Subcytoplasmic	ER-like, partial PDI colocalization	N/A	N/A	N/A
US8A (8S, gE)	Glycoprotein E	Subcytoplasmic	ER-like, little to no PDI colocalization	N/A	N/A	N/A
US9	Tegument protein	Subcytoplasmic	ER-like, no obvious PDI colocalization	N/A	N/A	N/A
UL3	Nuclear phosphoprotein cellular homologue	Pan-Nuclear		Pan-nuclear/Nucleolar (HSV2 INF and TF, no tag)	Yamada et al, 1999	No Obvious Effect, avg=13.42
UL8.5	Unknown, C-terminus of UL9	Pan-Nuclear		N/A	N/A	Decreased PML, avg=9.94
UL20.5	Unknown	Pan-Nuclear		N/A	N/A	No Obvious Effect
UL26	Autocatalytic protease, maturation	Pan-Nuclear		N/A	N/A	No Obvious Effect
UL38	ICP32/VP19C, Capsid assembly protein, binds DNA	Pan-Nuclear		Pan-Nuclear (TF, no tag)	Rixon et al, 1996	No Obvious Effect
UL42	Processivity subunit of herpesvirus DNA polymerase	Pan-Nuclear		Nuclear/Subnuclear (INF, no tag)	Olivo et al 1989	No Obvious Effect
UL54 (ICP27, VMW63, α27, IE63)	Early and late gene regulatory protein, Transports RNA	Pan-Nuclear	Some abnormal nuclei with high expression	Pan-Nuclear and nucleolar (INF and TF, no tag)	Mears et al, 1995	No Obvious Effect
UL56	Virion-associated protein of unknown function	Pan-Nuclear	Some cytoplasmic with high expression, some cell rounding	Subcytoplasmic (HSV2 INF, no tag)	Koshizuka et al, 2002	Possible increase, avg=14.82
US1.5	Regulatory protein, colinear with C-term of US1	Pan-Nuclear	Some cells cytoplasmic only	Pan-Cellular/Pan-Nuclear (TF N-GFP or N-FLAG)	Fraser and Rice, 2007, Cun et al, 2006	Possible decrease, avg=12.76
RL1 (ICP34.5, g34.5)	Virion component, neurovirulance factor	Subnuclear	Nuclear, Nucleolar-like, some cytoplasmic staining	Nuclear (INF, no tag)	Harland et al, 2003	No Obvious Effect
UL24	Tegument protein, nucleolar	Subnuclear	Nuclear > Cytoplasmic, nucleolar-like, some cytoplasmic puncta	Subnuclear (INF, N-HA tag)	Lymberopoulos and Pearson, 2007	Possible Decrease, avg=12.78
UL26.5 (ICP35, VP22a)	DNA packaging, capsid maturation	Subnuclear	Nuclear puncta in 30-50% of cells	Subnuclear (INF, no tag)	Goshima et al, 2000	Disruption with high expression/NB formation, avg=10.28
UL27.5	Unknown, antisense to UL27	Subnuclear	Nucleolar-like	N/A	N/A	No Obvious Effect
US1 (ICP22)	Nucleotidylated regulatory protein, Immediate early protein	Subnuclear	Nuclear puncta	Subnuclear (TF, N-GFP tag)	Cun et al, 2006	No Obvious Effect
US11	Tegument protein	Subnuclear	Cytoplasmic and/or Nuclear, nucleolar-like	Subnuclear and Cytoplasmic (TF, no tag and INF and TF, N-GFP tag)	Diaz-Latoud et al., 1997	No Obvious Effect
UL2	Uracil-DNA glycosylase	Not Detected	Not Detected
UL6	Minor capsid protein	Not Detected	Not Detected
UL9	Replication initiation, binds ORI, helicase, ATPase	Not Detected	Not Detected
UL9.5	Unknown	Not Detected	Not Detected
UL15	DNA cleavage and packaging	Not Detected	Not Detected
UL17	Essential tegument protein	Not Detected	Not Detected
UL41 (vhs)	Virus host shutoff, tegument protein	Not Detected	Not Detected
UL46 (VP11/12)	Tegument phosphoprotein	Not Detected	Not Detected
UL47 (VP13/VP14)	Tegument phosphoprotein, Transactivator	Not Detected	Not Detected
UL55	Unknown	Not Detected	Not Detected
	‡ Data compiled from references listed in "Literature References" column and the following sources: David M Knipe PMH, editor (2001) Fields Virology. 4th ed. Philadelphia, USA: Lippincott Williams and Wilkins. http://www.oralgen.lanl.gov/ http://www.virusys.com http://ca.expasy.org/sprot/			*TF = Transfection, INF = Infection, N- or C- indicate position of tag on N or C terminus
HSV protiens not Included in this Library:
Name	Alternate name/function
UL1	Glycoprotein L
UL5	Helicase/primase component
UL10	Glycoprotein M
UL10.5	unknown
UL11	Myristoylated tegument protein
UL20	membrane protein
UL22	Glycoprotein H
UL23	ICP36, Thymidine Kinase
UL27	Glycoprotein B, VP7
UL28	ICP18.5, DNA packaging
UL34	Phosphoprotein, Membrane associated
UL36	ICP1-2, Large tegument protein
UL39	ICP6, Ribonucleotide Reductase, large subunit
UL43	unknown
UL44	Glycoprotein C, VP7.5
UL45	membrane protein
UL53	Glycoprotein K
US4	Glycoprotein G
US5	Glycoprotein J
US6	Glycoprotein D
US7	Glycoprotein I
US8.5	Hypothetical Protein
RL2	ICP0, VMW110, IE110, Immediate early transactivator
RS1	ICP4, Immediate early transcriptional regulator

## Sheet: CMV
Protein Name(s)	Function/Description‡	293T Localization	293T Localization Notes	Literature Localization (Method)*	Localization Reference	U2OS PML screen
J1L	Unknown	Pan-Cellular	Nuclear > Cytoplasmic	N/A	N/A	No Obvious Effect
TRL4	Unknown	Pan-Cellular	Nuclear > Cytoplasmic	N/A	N/A	No Obvious Effect
TRL6	Unknown	Pan-Cellular		N/A	N/A	N/A
TRL8	Unknown	Pan-Cellular	Nuclear > Cytoplasmic	N/A	N/A	No Obvious Effect
UL14	Glycoprotein	Pan-Cellular	Cytoplasmic > Nuclear	N/A	N/A	N/A
UL15	Unknown	Pan-Cellular		N/A	N/A	N/A
UL17	Unknown	Pan-Cellular		N/A	N/A	N/A
UL19	Unknown	Pan-Cellular	Cytoplasmic > Nuclear	N/A	N/A	N/A
UL20	Glycoprotein UL20; Possible T cell receptor homologue	Pan-Cellular	Some cell rounding/toxicity	N/A	N/A	N/A
UL24	Tegument protein	Pan-Cellular		Cytoplasmic (INF, no tag)	Adair et al, 2002	N/A
UL26	Tegument protein	Pan-Cellular		Pan-Cellular (TF/INF, no tag)	Stamminger et al, 2002	N/A
UL30	Unknown	Pan-Cellular	Nuclear > Cytoplasmic	N/A	N/A	Decrease, Avg=9.15
UL38	Unknown	Pan-Cellular		Pan-Cellular (INF, no tag)	Terhune et al, 2007	N/A
UL43	Tegument protein	Pan-Cellular		Cytoplasmic (INF, no tag)	Adair et al, 2002	N/A
UL51	DNA packaging protein	Pan-Cellular		N/A	N/A	N/A
UL56	DNA packaging protein UL56	Pan-Cellular	Nuclear > Cytoplasmic	Nuclear (TF/INF, no tag)	Giesen et al, 2000	No Obvious Effect
UL64	Unknown	Pan-Cellular	Some cell rounding/toxicity	N/A	N/A	N/A
UL66	Unknown	Pan-Cellular	Nuclear > Cytoplasmic	N/A	N/A	No Obvious Effect
UL68	Unknown	Pan-Cellular	Nuclear > Cytoplasmic	N/A	N/A	Decrease, avg=8.32
UL79	Unknown	Pan-Cellular	Nuclear > Cytoplasmic	N/A	N/A	No Obvious Effect
UL85	Capsid protein	Pan-Cellular		N/A	N/A	No Obvious Effect
UL91	Unknown	Pan-Cellular	Some cell rounding	N/A	N/A	N/A
UL92	Unknown	Pan-Cellular		N/A	N/A	N/A
UL93	DNA packaging protein, tegument protein	Pan-Cellular		N/A	N/A	N/A
UL94	Tegument protein	Pan-Cellular		N/A	N/A	N/A
UL96	Unknown	Pan-Cellular		N/A	N/A	N/A
UL109	Unknown	Pan-Cellular		N/A	N/A	N/A
UL114	Uracil-DNA glycosylase	Pan-Cellular	Protein is sometimes excluded from regions of cytoplasm	N/A	N/A	N/A
UL122	Immediate-early transcriptional regulator	Pan-Cellular	Mostly nuclear, cytoplasmic foci in some cells	Nuclear (TF/INF, no tag)	Ahn and Hayward, 1997	Possible decrease, avg=10.48
UL126	Unknown	Pan-Cellular	Some cell rounding/toxicity	N/A	N/A	N/A
UL133	Unknown	Pan-Cellular		N/A	N/A	N/A
UL138	Unknown	Pan-Cellular	Some cell rounding/toxicity	N/A	N/A	N/A
UL140	Unknown	Pan-Cellular		N/A	N/A	N/A
UL149	Unknown	Pan-Cellular	Nuclear > Cytoplasmic	N/A	N/A	No Obvious Effect
US1	Unknown	Pan-Cellular		N/A	N/A	N/A
US9	Glycoprotein	Pan-Cellular	Some cell rounding/toxicity	Sub-cytoplasmic (TF, no tag)	Huber et al, 2002	N/A
US21	Unknown cellular homologue	Pan-Cellular	Cytoplasmic > Nuclear	N/A	N/A	N/A
US22	Tegument protein	Pan-Cellular		N/A	N/A	N/A
US23	Unknown	Pan-Cellular		N/A	N/A	N/A
US24	Unknown	Pan-Cellular	Cytoplasmic > Nuclear	N/A	N/A	N/A
US26	Unknown	Pan-Cellular	Some cell rounding/toxicity	N/A	N/A	N/A
US28	G protein-coupled receptor	Pan-Cellular	Some cell rounding/toxicity	Endosomal/lysosomal (TF, N-CD4 tag)	Fraile-Ramos et al, 2001	N/A
US35	Unknown	Pan-Cellular		N/A	N/A	N/A
Hypothetical 9kDa	Hypothetical protein	Pan-Cytoplasmic		N/A	N/A	N/A
TRL10	Structural envelope glycoprotein	Pan-Cytoplasmic		Subcytoplasmic (TF, C-Myc-His tag)	Spaderna et al, 2002	N/A
TRL13	N-terminus of glycoprotein	Pan-Cytoplasmic		N/A	N/A	N/A
UL1	Unknown cellular homologue	Pan-Cytoplasmic		N/A	N/A	N/A
UL5	Unknown	Pan-Cytoplasmic		N/A	N/A	N/A
UL8	Glycoprotein	Pan-Cytoplasmic	Some cell rounding/toxicity	N/A	N/A	N/A
UL21	Unknown	Pan-Cytoplasmic	Most cells cytoplasmic only, some cells pan-cellular	N/A	N/A	N/A
UL40	Glycoprotein gpUL40, HLA-E ligand	Pan-Cytoplasmic		N/A	N/A	N/A
UL71	Tegument protein	Pan-Cytoplasmic		N/A	N/A	N/A
UL72	Deoxyuridine triphosphatase (dUTPase)(non-active)	Pan-Cytoplasmic		Cytoplasmic (TF/INF no tag)	Caposio et al, 2004	N/A
UL86	Major capsid protein	Pan-Cytoplasmic	Cell death and loss from monolayer	Cytoplasmic (TF, no tag)	Wood et al, 1997	N/A
UL103	Tegument protein	Pan-Cytoplasmic		N/A	N/A	N/A
UL121	Membrane protein	Pan-Cytoplasmic		N/A	N/A	N/A
UL130	Unknown	Pan-Cytoplasmic		N/A	N/A	N/A
UL131	Unknown	Pan-Cytoplasmic	Cell death and loss from monolayer	N/A	N/A	N/A
UL132	Unknown	Pan-Cytoplasmic		Subcytoplasmic (TF, C-terminal tag)	Spaderna et al, 2005	N/A
UL138	Unknown	Pan-Cytoplasmic	Some cells ER-like	N/A	N/A	N/A
UL144	Glycoprotein UL144; TNFR cellular homologue	Pan-Cytoplasmic		N/A	N/A	N/A
UL145	Unknown	Pan-Cytoplasmic		N/A	N/A	N/A
UL150	Unknown	Pan-Cytoplasmic		N/A	N/A	N/A
US2	Glycoprotein	Pan-Cytoplasmic		Glycoprotein	N/A	N/A
US15	Unknown	Pan-Cytoplasmic		N/A	N/A	N/A
US34	Unknown	Pan-Cytoplasmic		N/A	N/A	N/A
TRL11	vFCgamma receptor gp34 cellular homologue, gpTRL11	Subcytoplasmic	Some cells have perinuclear concentrations of protein, no PDI colocalization	N/A	N/A	N/A
TRL12	IgG Fc-binding glycoprotein	Subcytoplasmic	ER-like, partial PDI colocalization	N/A	N/A	N/A
UL7	Glycoprotein	Subcytoplasmic	ER-like, perinuclear concentration, some nuclear staining, no PDI colocalization	N/A	N/A	N/A
UL12	Unknown	Subcytoplasmic	Vesicular cytoplasmic bodies, no PDI colocalization	N/A	N/A	N/A
UL18	Natural killer cell decoy cellular homologue; gpUL18	Subcytoplasmic	ER-like, PDI colocalization	Subcytoplasmic (TF/INF, C-GFP tag)	Maffei et al, 2008	N/A
UL22	Unknown	Subcytoplasmic	ER-like, partial PDI colocalization	N/A	N/A	N/A
UL23	Tegument protein	Subcytoplasmic	Cytoplasmic perinuclear structures, No clear PDI colocalization	N/A	N/A	N/A
UL28	Unknown	Subcytoplasmic	ER-like, PDI colocalization	N/A	N/A	N/A
UL33	G protein-coupled receptor homologue	Subcytoplasmic	ER-like, PDI colocalization	Endosomal (TF, C-GFP tag)	Fraile-Ramos et al, 2002	N/A
UL50	Membrane-associated protein	Subcytoplasmic	Cytoplasmic > Nuclear, ER-like, some cells with cytoplasmic plaques, PDI colocalization	N/A	N/A	N/A
UL59	Unknown	Subcytoplasmic	Vesicular cytoplasmic bodies, no PDI colocalization	N/A	N/A	N/A
UL77	DNA packaging protein	Subcytoplasmic	Pan-cytoplasmic > Nuclear, Some cells with cytoplasmic Puncta, no PDI colocalization	N/A	N/A	N/A
UL99	Myristylated tegument protein	Subcytoplasmic	Punctate cytoplasmic bodies, some nuclear staining, no PDI colocalization	Subcytoplasmic (TF, no tag)	Sanchez et al, 2000	N/A
UL111A (vIL-10)	Viral interleukin 10, cellular homolog	Subcytoplasmic	Some cell rounding, Perinuclear concentration, Partial PDI-coloclization	N/A	N/A	N/A
UL124	Glycoprotein	Subcytoplasmic	ER-like with cytoplasmic puncta, poor PDI colocalization	N/A	N/A	N/A
UL129	Unknown	Subcytoplasmic	ER-like, PDI-colocalization	N/A	N/A	N/A
UL135	Unknown	Subcytoplasmic	Irregularly shaped cytoplasmic plaques, no PDI colocalization	N/A	N/A	N/A
UL136	Unknown	Subcytoplasmic	Perinuclear concentration, no PDI colocalization	N/A	N/A	N/A
UL141	Glycoprotein	Subcytoplasmic	ER-like, PDI colocalization	N/A	N/A	N/A
UL148	Unknown	Subcytoplasmic	ER-like, some cells with pan-nuclear staining, PDI colocalization	N/A	N/A	N/A
US3	Immediate early glycoprotein	Subcytoplasmic	ER-like and/or Vesicular cytoplasmic bodies, PDI-colocalization with ER-like but not vesicular bodies	ER-localized (TF, no tag)	Lee et al, 2003	N/A
US5	Unknown	Subcytoplasmic	Vesicular cytoplasmic bodies, no PDI colocalization	N/A	N/A	N/A
US6	Glycoprotein	Subcytoplasmic	Some cells with nuclear blebbing, strong PDI colocalization	Cytoplasmic [ER-associated] (TF, no tag)	Ahn et al, 1997	N/A
US7	Glycoprotein	Subcytoplasmic	ER-like, PDI colocalization	Subcytoplasmic (TF, no tag)	Huber et al, 2002	N/A
US14	Unknown	Subcytoplasmic	ER-like, PDI colocalzation	Subcytoplasmic (INF, no tag)	Das and Pallett, 2007	N/A
US16	Unknown	Subcytoplasmic	ER-like, PDI colocalization	N/A	N/A	N/A
US19	Unknown	Subcytoplasmic	ER-like, partial PDI colocalization	N/A	N/A	N/A
US27	G protein-coupled receptor cellular homolog	Subcytoplasmic	Perinuclear concentration, no PDI colocalization	Subcytoplasmic (TF, N-HA or C-YFP tags)	Fraile-Ramos et al, 2002	N/A
US30	Unknown	Subcytoplasmic	ER-like, PDI colocalization	N/A	N/A	N/A
TRL1	Unknown	Pan-Nuclear		N/A	N/A	No Obvious Effect
TRL7	Major early 30K protein	Pan-Nuclear		N/A	N/A	No Obvious Effect
TRL14	C terminus of glycoprotein	Pan-Nuclear		N/A	N/A	No Obvious Effect
UL3	Unknown	Pan-Nuclear		N/A	N/A	Reorganization and colocalization
UL27	Unknown	Pan-Nuclear		N/A	N/A	No Obvious Effect
UL29	Unknown	Pan-Nuclear	Some cells are pan-cellular	N/A	N/A	Decrease, avg=9.41
UL41	Unknown	Pan-Nuclear		N/A	N/A	No Obvious Effect
UL44	DNA polymerase processivity factor	Pan-Nuclear		Nuclear (TF, N-GFP tag)	Alvisi et al, 2005	No Obvious Effect
UL53	Structural protein	Pan-Nuclear		Nuclear (TF/INF, no tag)	Dal Monte et al, 2002	No obvious effect, avg = 12.28
UL60	Unknown	Pan-Nuclear		N/A	N/A	Decrease, avg=6.10
UL62	Unknown	Pan-Nuclear		N/A	N/A	No Obvious Effect
UL65	Unknown	Pan-Nuclear		N/A	N/A	No Obvious Effect
UL69	Transcriptional regulator IE63 cellular homologue	Pan-Nuclear		Nuclear (INF, no tag)	Winkler et al, 1994	Decrease, avg=9.37
UL80	Protease and minor capsid scaffold protein	Pan-Nuclear	Some cell rounding and cell death	N/A	N/A	No Obvious Effect, avg = 10.91
UL83	Lower matrix phosphoprotein pp65	Pan-Nuclear		Nuclear (INF, no tag)	Archangeletti et al, 2003	No Obvious Effect
UL90	Unknown	Pan-Nuclear		N/A	N/A	No Obvious Effect
UL98	DNase UL98	Pan-Nuclear		Nuclear (TF, no tag)	Gao et al, 1998	Decrease, avg=9.36
UL101	Unknown	Pan-Nuclear		N/A	N/A	Possible decrease, avg=11.13
UL106	Unknown	Pan-Nuclear	Some cell death	N/A	N/A	No Obvious Effect
UL108	Unknown	Pan-Nuclear		N/A	N/A	Possible decrease, avg=10.24
UL111	Unknown	Pan-Nuclear		N/A	N/A	No Obvious Effect
UL127	Regulates IE enhancer	Pan-Nuclear		N/A	N/A	No Obvious Effect
UL134	Unknown	Pan-Nuclear	Pan-Cellular with high expression	N/A	N/A	No Obvious Effect
UL137	Unknown	Pan-Nuclear	Pan-Cellular with high expression	N/A	N/A	Decrease, avg=8.05
UL151	Unknown	Pan-Nuclear		N/A	N/A	No Obvious Effect
US25	Unknown	Pan-Nuclear		N/A	N/A	Decrease, avg=8.31
TRL5	Unknown	Subnuclear	Nuclear, some nucleolar-like	N/A	N/A	No Obvious Effect
TRL9	Unknown	Subnuclear	Nuclear, some nucleolar-like	N/A	N/A	Decrease, avg=8.88
UL31	Unknown	Subnuclear	Nuclear, nucleolar, some cytoplasmic	N/A	N/A	Possible decrease, avg=10.3
UL35	Tegument protein	Subnuclear	Nuclear bodies	Nuclear and Cytoplasmic (INF, no tag; TF, C-GFP tag)	Liu and Biegalke, 2002	Colocalization, remodeling
UL76	Unknown	Subnuclear	Nuclear, Nucleolar-like	Nuclear (TF, N-GFP tag)	Wang et al, 2000	Decrease, avg=8.27
UL80a (UL80.5)	Major capsid scaffold protein	Subnuclear	Grainy nuclear staining	Nuclear (TF, no tag)	Wood et al, 1997	Colocalization, possible decrease, avg=10.35
US32	Unknown	Subnuclear	Nuclear bodies, round and irregularly shaped	N/A	N/A	Colocalization, remodeling
US33	Unknown	Subnuclear	Nuclear, Nucleolar-like	N/A	N/A	Possible decrease, avg=11.34
TRL3	Unknown	Not Detected	Not Detected
TRL14	Unknown	Not Detected	Not Detected
TRS1	Transcriptional transactivator	Not Detected	Not Detected
UL2	Unknown	Not Detected	Not Detected
UL39	Unknown	Not Detected	Not Detected
UL45	Ribonucleotide reductase large subunit	Not Detected	Not Detected
UL58	Unknown	Not Detected	Not Detected
UL63	Unknown	Not Detected	Not Detected
UL67	Unknown	Not Detected	Not Detected
UL95	Tegument protein	Not Detected	Not Detected
UL107	Unknown	Not Detected	Not Detected
UL110	Unknown	Not Detected	Not Detected
UL120	Glycoprotein	Not Detected	Not Detected
UL125	Unknown	Not Detected	Not Detected
UL130	Unknown	Not Detected	Not Detected
UL142	Glycoprotein	Not Detected	Not Detected
US29	Unknown	Not Detected	Not Detected
US36	Unknown	Not Detected	Not Detected
US4	Unknown	Not Detected	Not Detected
	‡ Data compiled from references listed in "Literature References" column and the following sources: http://ca.expasy.org/sprot http://www.virusys.com http://www.oralgen.lanl.gov David M Knipe PMH, editor (2001) Fields Virology. 4th ed. Philadelphia, USA: Lippincott Williams and Wilkins.			*TF = Transfection, INF = Infection, N- or C- indicate position of tag on N or C terminus
CMV protiens not Included in this Library:
Name	Alternate name/function
IRL1	Unknown, Same as TRL1
IRL2	Unknown, Same as TRL2
IRL3	Unknown, Same as TRL3
IRL4	Unknown, Same as TRL4
IRL5	Unknown, Same as TRL5
IRL6	Unknown, Same as TRL6
IRL7	Unknown, Same as TRL7
IRL8	Unknown, Same as TRL8
IRL9	Unknown, Same as TRL9
IRL10	Possible glycoprotein, Same as TRL10
IRL11	IgG Fc-binding glycoprotein, Same as TRL11
IRL12	Glycoprotein, Same as TRL12
IRL13	Unknown, Same as TRL13
J1I	Unknown
J1S	Unknown
RL5A	RL5 fragment, likely non-functional
TRS1	Transcriptional transactivator, Tegument protein, pTRS1
UL4	Early glycoprotein, gp48
UL6	Glycoprotein
UL9	Glycoprotein
UL10	Glycoprotein
UL11	Glycoprotein
UL13	Unknown
UL16	Glycoprotein
UL21A	UL21.5, Unknown
UL25	Structural protein, Possible tegument protein
UL32	Large structural phosphoprotein, tegument protein pp150
UL34	Transcriptional repressor
UL35A	Immediate-early regulator
UL36	Cell death suppressor protein
UL37	Glycoprotein
UL41A	Unknown
UL42	Glycoprotein
UL46	Capsid protein
UL47	Tegument protein
UL48	Tegument protein
UL48.5	Capsid protein UL48A, SCP
UL49	Unknown
UL52	DNA packaging protein; possible major glycoprotein
UL54	DNA polymerase cellular homolog
UL55	Envelope glycoprotein B
UL57	ICP8, ssDNA BP, Single-stranded DNA-binding protein
UL61	Unknown
UL70	DNA helicase-primase complex cellular homolog
UL73	Envelope glycoprotein N
UL74	Glycoprotein O
UL75	Envelope glycoprotein H
UL78	Possible G protein-coupled receptor
UL81	Unknown
UL82	Upper tegument protein pp71
UL84	Transdominant inhibitor of IE2-mediated transactivation
UL87	Unknown
UL88	Unknown
UL89	Terminase; DNA packaging protein
UL97	Protein kinase
UL100	envelope glycoprotein M
UL102	DNA helicase-primase complex protein
UL104	DNA packaging protein
UL105	DNA helicase-primase complex protein
UL112	DNA replication factor
UL115	Envelope glycoprotein
UL116	Unknown
UL117	Unknown
UL119	Glycoprotein, Fcgamma receptor homologue
UL120	Glycoprotein
UL123	IE1, immediate-early transcriptional regulator
UL128	Possible beta-chemokine
UL131A	Unknown
UL132	Unknown
UL134	Unknown
UL139	Unknown
UL141	Unknown
UL143	Unknown
UL146	Alpha chemokine, vCXC-1
UL147	Possible αchemokine homologue
UL147A	Unknown
UL148	Unknown
UL152	Unknown
UL153	Unknown
UL154	Unknown
US10	Glycoprotein
US11	Glycoprotein
US12	Unknown
US13	Unknown
US17	Unknown
US18	Unknown
US20	Unknown
US31	Unknown
US34A	Unknown
US8	Glycoprotein

## Sheet: EBV
Protein Name(s)	Function/Description	293T Localization	293T Localization Notes	Literature Localization (Method)*	Localizaton Reference	U2OS PML Screen
BaRF1	Ribonucleotide reductase, small subunit	Pan-Cellular	Nuclear > Cytoplasmic	N/A	N/A	No Obvious Effect
BALF1	Unknown	Pan-Cellular	Cytoplasmic > Nuclear	Cytoplasmic > Nuclear (TF, N-HA tag)	Bellows et al, 2002	N/A
BBLF1	Myristylated tegument protein	Pan-Cellular	Cytoplasmic > Nuclear	N/A	N/A	N/A
BBLF2/3	DNA helicase-primase component	Pan-Cellular	Cytoplasmic > Nuclear	Pan-cellular (TF, Myc Tag)	Gao et al., 1998	N/A
BBLF4	DNA helicase-primase component	Pan-Cellular	Cytoplasmic > Nuclear, some cell rounding	Pan-cellular (TF, Myc Tag)	Gao et al., 1998	N/A
BBRF2	Hypothetical protein	Pan-Cellular		N/A	N/A	N/A
BDLF1	Minor capsid protein, HSV VP23 homologue	Pan-Cellular	Slightly more nuclear than cytoplasmic	N/A	N/A	Decresed PML, avg=5.51
BDLF4	Putative metal binding protein	Pan-Cellular		N/A	N/A	N/A
BDRF1	Scaffold protein, possible DNA packaging	Pan-Cellular	Nuclear > Cytoplasmic	N/A	N/A	No Obvious Effect
BERF1	Hypothetical protein	Pan-Cellular		N/A	N/A	N/A
BGLF2	Tegument protein, Unknown function	Pan-Cellular	Some cells irregularly shaped	Pan-cellular (INF, no tag)	Chen et al, 1991	N/A
BGLF3	Hypothetical protein	Pan-Cellular	Nuclear > Cytoplasmic	N/A	N/A	Possible decrease, avg= 14.06
BGLF4	Protein kinase	Pan-Cellular	Nuclear > Cytoplasmic	Nuclear > Cytoplasmic (TF/INF, no tag)	Gershburg et al, 2004, Asai et al 2006	No Obvious Effect, avg = 12.32
BGRF1	Possible DNA packaging protein	Pan-Cellular	Cytoplasmic > Nuclear	N/A	N/A	N/A
BKRF3	Uracil DNA glycosylase	Pan-Cellular		Pan-cellular (TF, N-FLAG tag and no tag)	Lu et al, 2007	N/A
BLRF2	Hypothetical protein, Tegument	Pan-Cellular	Nuclear > Cytoplasmic	N/A	N/A	Possible decrease, avg=12.76
BSLF2	N-terminal fragment (5' exon) of SM/EB2 protein	Pan-Cellular		N/A	N/A	N/A
BTRF1	Hypothetical protein	Pan-Cellular	Nuclear > Cytoplasmic	N/A	N/A	No Obvious Effect
BVLF1.5 (C)	C-terminal fragment of BVLF1.5	Pan-Cellular		N/A	N/A	N/A
BVRF1	Capsid associated tegument protein	Pan-Cellular	Cytoplasmic > Nuclear	N/A	N/A	N/A
Unnamed	Hypothetical Protein, accession number Q9QCF2	Pan-Cellular	Cytoplasmic > Nuclear	N/A	N/A	N/A
BBRF1	Minor capsid protein	Pan-Cytoplasmic		N/A	N/A	N/A
BFRF1	Tegument Protein	Pan-Cytoplasmic		Cytoplasmic (TF, C-FLAG tag; INF, no tag)	Lake and Hutt-Fletcher, 2004, Farina et al 2004	N/A
BFRF2	Possible capsid protein	Pan-Cytoplasmic		N/A	N/A	N/A
BGLF1	Unknown	Pan-Cytoplasmic		N/A	N/A	N/A
BNLF2a	Hypothetical protein	Pan-Cytoplasmic		N/A	N/A	N/A
BRRF1	Na, transcription factor	Pan-Cytoplasmic		Nuclear (TF, N-FLAG)	Segouffin-Cariou et al., 2000	N/A
BSLF1	DNA helicase-primase component	Pan-Cytoplasmic		Pan-cellular (TF, Myc Tag)	Gao et al., 1998	N/A
BARF1	Hypothetical protein	Subcytoplasmic	ER-like, perinuclear concentration, Little to no PDI colocalization	Cytoplasmic [membrane] (TF, C-HA tag)	Wang et al., 2006	N/A
BcRF1 (UL87)	Herpesvirus UL87 family	Subcytoplasmic	ER-like and vesicular cytoplasmic structures, partial PDI colocalization	N/A	N/A	N/A
BCRF1 (vIL-10)	Viral Interleukin 10	Subcytoplasmic	ER-like, perinuclear concentration, Little to no PDI colocalization	N/A	N/A	N/A
BDLF2	Hypothetical protein/Tegument	Subcytoplasmic	ER-like, PDI colocalization	N/A	N/A	N/A
BDLF3	Hypothetical protein, Membrane Glycoprotein (gp150)	Subcytoplasmic	Punctate perinuclear concentration, no PDI colocalization	Cytoplasmic (INF, no tag)	Nolan and Morgan, 1995	N/A
BLRF1	Hypothetical protein, homology to HHV5 UL73 envelope glycoprotein	Subcytoplasmic	ER-like, PDI colocalization	N/A	N/A	N/A
BORF2	Ribonucleotide-reductase, large subunit, tegument	Subcytoplasmic	Punctate cytoplasmic crystal-like structures, No PDI colocalization	N/A	N/A	N/A
BRRF2	Tegument protein, Unknown function	Subcytoplasmic	ER-like, partial PDI colocalization	N/A	N/A	N/A
BSRF1	Hypothetical protein	Subcytoplasmic	Perinuclear concentration, poor to no PDI colocalization	N/A	N/A	N/A
BXLF1	Thymidine kinase	Subcytoplasmic	Irregularly shaped cytoplasmic structures, no PDI colocalization	Cytoplasmic (INF, no tag)	Littler et al., 1986	N/A
BALF2	Major ssDNA binding protein, tegument	Pan-Nuclear	Some cytoplasmic with high expression	Nuclear (TF, Myc tag)	Gao et al, 1998	No Obvious Effect
BALF3	DNA packaging and transport protein	Pan-Nuclear		N/A	N/A	No Obvious effect
BFLF2	Herpesvirus UL31-like protein	Pan-Nuclear		Nuclear (INF/TF, no tag)	Gonnella et al, 2005	Decrease, avg=7.89
BFRF3	Gammaherpesvirus capsid protein	Pan-Nuclear	Some cell rounding/toxicity	N/A	N/A	No Obvious Effect
BKRF4	Hypothetical protein, tegument	Pan-Nuclear		N/A	N/A	Some reorganization
BLLF2	Hypothetical protein	Pan-Nuclear		N/A	N/A	Decrease, avg=8.05
BLLF3	dUTPase	Pan-Nuclear	Some cytoplasmic with high expression	N/A	N/A	No Obvious Effect
BMLF1	SM/EB2 protein, Immediate-early transactivator	Pan-Nuclear	Some cell rounding/toxicity and cell death	Nuclear (TF, N-FLAG tag)	Semmes et al, 1998	No Obvious Effect
BMRF1	DNA polymerase processivity factor, tegument	Pan-Nuclear		Nuclear (TF, no tag)	Zhang et al, 1999	No Obvious Effect
BNLF2B	Hypothetical protein	Pan-Nuclear		N/A	N/A	No Obvious Effect
BORF1	Assembly/maturation, capsid protein	Pan-Nuclear		N/A	N/A	No Obvious Effect
BRLF1 (Rta,R)	Transcriptional activator	Pan-Nuclear		Nuclear (INF, no tag)	Marschall et al, 1989	Decrease, avg=7.41
BVRF2	Proteinase/scaffold protein	Pan-Nuclear		N/A	N/A	No Obvious Effect, avg=12.08
BZLF1 (Zta, Z, Zebra)	Transcriptional activator	Pan-Nuclear		Nuclear (INF, no tag)	Marschall et al, 1989	Decrease, avg=10.14
EBNA2 (BYRF1)	Latency nuclear antigen 2	Pan-Nuclear		Nuclear (TF/INF, no tag)	Hennesyy et al, 1986	No Obvious Effect
EBNA3A (BERF1)	Latency nuclear antigen 3A, EBNA3	Pan-Nuclear		Nuclear (TF, N-GFP tag)	Buck et al, 2006	Possible decreae, avg=11.60
EBNA3B (BERF2a/2b)	Latency nuclear antigen 3B, EBNA-4	Pan-Nuclear		Nuclear (TF, N-GFP tag)	Burgess et al, 2006	Decrease, avg=6.74
BBLF3	Hypothetical protein	Not Detected	Not Detected
BILF2	Hypothetical protein	Not Detected	Not Detected
BVLF1.5 (N)	gp128, N-terminal fragment of BVLF1.5	Not Detected	Not Detected
BXRF1	Hypothetical Protein	Not Detected	Not Detected
BZLF2	gp42, glycoprotein	Not Detected	Not Detected
EBNA3C (BERF3/4)	Latency nuclear antigen 3C, EBNA-6	Not Detected	Not Detected
	‡ Data compiled from references listed in "Literature References" column and the following sources: David M Knipe PMH, editor (2001) Fields Virology. 4th ed. Philadelphia, USA: Lippincott Williams and Wilkins. http://www.virusys.com http://ca.expasy.org/sprot/			*TF = Transfection, INF = Infection, N- or C- indicate position of tag on N or C terminus
EBV protiens not Included in this Library:
Name(s)	Alternate name/function
BALF1-1	Latent membrane protein fragment
BALF4	Glycoprotein B
BALF5	DNA polymerase
BBRF3	Integral membrane protein
BcLF1	Major Capsid Protein
BDRF1	Probable DNA packaging
BdRF1	Capsid Scaffolding protein
BFLF1	Major Envelope Protein
BGLF1	Hypothetical protein
BGLF5	Alkaline exonuclease
BGRF1	DNA packaging protein
BHLF1	Uncharacterized
BHRF1	Early antigen protein R (EA-R), nuclear antigen
BILF1	Probable membrane protein
BILF1	Hypothetical protein
BKRF2	Glycoprotein L
BLLF1	Envelope glycoprotein GP340/GP220
BLLF1b	Major Envelope Protein
BMRF2	Hypothetical protein
BNLF1 (LMP1)	Latent membrane protein
BNLF1-1	Latent membrane protein fragment
BNLF2b	Hypothetical Protein
BNRF1	Probable membrane antigen P140, Tegument protein
BOLF1	Tegument
BPLF1	Tegument
BVRF1-2	Hypothetical protein
BVRF1-3	Hypothetical protein
BWRF1-2 to BWRF1-12	Hypothetical proteins
BXLF2	Glycoprotein H
EBNA1 (BKRF1)	Latency nuclear antigen 1
EBNA-LP	EBV nuclear leader protein
LMP2	Latent membrane protein
RPMS1	Uncharacterized

## Sheet: References
REFERENCES
Adair, R., Douglas, E. R., Maclean, J. B., Graham, S. Y., Aitken, J. D., Jamieson, F. E., and Dargan, D. J. (2002). The products of human cytomegalovirus genes UL23, UL24, UL43 and US22 are tegument components. J Gen Virol 83, 1315-1324.
Ahn, J. H., and Hayward, G. S. (1997). The major immediate-early proteins IE1 and IE2 of human cytomegalovirus colocalize with and disrupt PML-associated nuclear bodies at very early times in infected permissive cells. J Virol 71, 4599-4613.
Ahn, K., Gruhler, A., Galocha, B., Jones, T. R., Wiertz, E. J., Ploegh, H. L., Peterson, P. A., Yang, Y., and Fruh, K. (1997). The ER-luminal domain of the HCMV glycoprotein US6 inhibits peptide translocation by TAP. Immunity 6, 613-621.
Alvisi, G., Jans, D. A., Guo, J., Pinna, L. A., and Ripalti, A. (2005). A protein kinase CK2 site flanking the nuclear targeting signal enhances nuclear transport of human cytomegalovirus ppUL44. Traffic 6, 1002-1013.
Arcangeletti, M. C., De Conto, F., Ferraglia, F., Pinardi, F., Gatti, R., Orlandini, G., Calderaro, A., Motta, F., Medici, M. C., Martinelli, M., et al. (2003). Human cytomegalovirus proteins PP65 and IEP72 are targeted to distinct compartments in nuclei and nuclear matrices of infected human embryo fibroblasts. J Cell Biochem 90, 1056-1067.
Asai R, Kato A, Kato K, Kanamori-Koyama M, Sugimoto K, et al. (2006) Epstein-Barr virus protein kinase BGLF4 is a virion tegument protein that dissociates from virions in a phosphorylation-dependent process and phosphorylates the viral immediate-early protein BZLF1. J Virol 80: 5125-5134.
Baines JD, Koyama AH, Huang T, Roizman B (1994) The UL21 gene products of herpes simplex virus 1 are dispensable for growth in cultured cells. J Virol 68: 2929-2936.
Barnard, E. C., Brown, G., and Stow, N. D. (1997). Deletion mutants of the herpes simplex virus type 1 UL8 protein: effect on DNA synthesis and ability to interact with and influence the intracellular localization of the UL5 and UL52 proteins. Virology 237, 97-106.
Bellows, D. S., Howell, M., Pearson, C., Hazlewood, S. A., and Hardwick, J. M. (2002). Epstein-Barr virus BALF1 is a BCL-2-like antagonist of the herpesvirus antiapoptotic BCL-2 proteins. J Virol 76, 2469-2479.
Benboudjema L, Mulvey M, Gao Y, Pimplikar SW, Mohr I (2003) Association of the herpes simplex virus type 1 Us11 gene product with the cellular kinesin light-chain-related protein PAT1 results in the redistribution of both polypeptides. J Virol 77: 9192-9203.
Blouin, A., and Blaho, J. A. (2001). Assessment of the subcellular localization of the herpes simplex virus structural protein VP22 in the absence of other viral gene products. Virus Res 81, 57-68.
Brignati, M. J., Loomis, J. S., Wills, J. W., and Courtney, R. J. (2003). Membrane association of VP22, a herpes simplex virus type 1 tegument protein. J Virol 77, 4888-4898.
Buck, M., Burgess, A., Stirzaker, R., Krauer, K., and Sculley, T. (2006). Epstein-Barr virus nuclear antigen 3A contains six nuclear-localization signals. J Gen Virol 87, 2879-2884.
Burgess, A., Buck, M., Krauer, K., and Sculley, T. (2006). Nuclear localization of the Epstein-Barr virus EBNA3B protein. J Gen Virol 87, 789-793.
Burkham, J., Coen, D. M., Hwang, C. B., and Weller, S. K. (2001). Interactions of herpes simplex virus type 1 with ND10 and recruitment of PML to replication compartments. J Virol 75, 2353-2367.
Caposio, P., Riera, L., Hahn, G., Landolfo, S., and Gribaudo, G. (2004). Evidence that the human cytomegalovirus 46-kDa UL72 protein is not an active dUTPase but a late protein dispensable for replication in fibroblasts. Virology 325, 264-276.
Chang, Y. E., Poon, A. P., and Roizman, B. (1996). Properties of the protein encoded by the UL32 open reading frame of herpes simplex virus 1. J Virol 70, 3938-3946.
Chen, M. R., Hsu, T. Y., Lin, S. W., Chen, J. Y., and Yang, C. S. (1991). Cloning and characterization of cDNA clones corresponding to transcripts from the BamHI G region of the Epstein-Barr virus genome and expression of BGLF2. J Gen Virol 72 (Pt 12), 3047-3055.
Cockrell, A. S., and Muggeridge, M. I. (1998). Herpes simplex virus 2 UL45 is a type II membrane protein. J Virol 72, 4430-4433.
Cun, W., Hong, M., Liu, L. D., Dong, C. H., Luo, J., and Li, Q. H. (2006). Structural and functional characterization of herpes simplex virus 1 immediate-early protein infected-cell protein 22. J Biochem (Tokyo) 140, 67-73.
Daikoku, T., Ikenoya, K., Yamada, H., Goshima, F., and Nishiyama, Y. (1998). Identification and characterization of the herpes simplex virus type 1 UL51 gene product. J Gen Virol 79 (Pt 12), 3027-3031.
Dal Monte, P., Pignatelli, S., Zini, N., Maraldi, N. M., Perret, E., Prevost, M. C., and Landini, M. P. (2002). Analysis of intracellular and intraviral localization of the human cytomegalovirus UL53 protein. J Gen Virol 83, 1005-1012.
Das, S., and Pellett, P. E. (2007). Members of the HCMV US12 family of predicted heptaspanning membrane proteins have unique intracellular distributions, including association with the cytoplasmic virion assembly complex. Virology 361, 263-273.
Desai, P., and Person, S. (1998). Incorporation of the green fluorescent protein into the herpes simplex virus type 1 capsid. J Virol 72, 7563-7568.
Diaz-Latoud, C., Diaz, J. J., Fabre-Jonca, N., Kindbeiter, K., Madjar, J. J., and Arrigo, A. P. (1997). Herpes simplex virus Us11 protein enhances recovery of protein synthesis and survival in heat shock treated HeLa cells. Cell Stress Chaperones 2, 119-131.
Droese J, Mokros T, Hermosilla R, Schulein R, Lipp M, et al. (2004) HCMV-encoded chemokine receptor US28 employs multiple routes for internalization. Biochem Biophys Res Commun 322: 42-49.
Dugan, G. E., and Hewitt, E. W. (2008). Structural and functional dissection of the human cytomegalovirus immune evasion protein US6. J Virol.
Farina A, Cardinali G, Santarelli R, Gonnella R, Webster-Cyriaque J, et al. (2004) Intracellular localization of the Epstein-Barr virus BFRF1 gene product in lymphoid cell lines and oral hairy leukoplakia lesions. J Med Virol 72: 102-111.
Fraile-Ramos, A., Kledal, T. N., Pelchen-Matthews, A., Bowers, K., Schwartz, T. W., and Marsh, M. (2001). The human cytomegalovirus US28 protein is located in endocytic vesicles and undergoes constitutive endocytosis and recycling. Mol Biol Cell 12, 1737-1749.
Fraile-Ramos, A., Pelchen-Matthews, A., Kledal, T. N., Browne, H., Schwartz, T. W., and Marsh, M. (2002). Localization of HCMV UL33 and US27 in endocytic compartments and viral membranes. Traffic 3, 218-232.
Fraser, K. A., and Rice, S. A. (2007). Herpes simplex virus immediate-early protein ICP22 triggers loss of serine 2-phosphorylated RNA polymerase II. J Virol 81, 5091-5101.
Gao, M., Robertson, B. J., McCann, P. J., O'Boyle, D. R., Weller, S. K., Newcomb, W. W., Brown, J. C., and Weinheimer, S. P. (1998a). Functional conservations of the alkaline nuclease of herpes simplex type 1 and human cytomegalovirus. Virology 249, 460-470.
Gao, Z., Krithivas, A., Finan, J. E., Semmes, O. J., Zhou, S., Wang, Y., and Hayward, S. D. (1998b). The Epstein-Barr virus lytic transactivator Zta interacts with the helicase-primase replication proteins. J Virol 72, 8559-8567.
Gershburg, E., Marschall, M., Hong, K., and Pagano, J. S. (2004). Expression and localization of the Epstein-Barr virus-encoded protein kinase. J Virol 78, 12140-12146.
Giesen, K., Radsak, K., and Bogner, E. (2000). The potential terminase subunit of human cytomegalovirus, pUL56, is translocated into the nucleus by its own nuclear localization signal and interacts with importin alpha. J Gen Virol 81, 2231-2244.
Goshima, F., Daikoku, T., Yamada, H., Oshima, S., Tsurumi, T., and Nishiyama, Y. (1998). Subcellular localization of the US3 protein kinase of herpes simplex virus type 2. Arch Virol 143, 613-622.
Goshima, F., Watanabe, D., Suzuki, H., Takakuwa, H., Yamada, H., and Nishiyama, Y. (2001). The US2 gene product of herpes simplex virus type 2 interacts with cytokeratin 18. Arch Virol 146, 2201-2209.
Goshima, F., Watanabe, D., Takakuwa, H., Wada, K., Daikoku, T., Yamada, M., and Nishiyama, Y. (2000). Herpes simplex virus UL17 protein is associated with B capsids and colocalizes with ICP35 and VP5 in infected cells. Arch Virol 145, 417-426.
Harland, J., Dunn, P., Cameron, E., Conner, J., and Brown, S. M. (2003). The herpes simplex virus (HSV) protein ICP34.5 is a virion component that forms a DNA-binding complex with proliferating cell nuclear antigen and HSV replication proteins. J Neurovirol 9, 477-488.
Hennessy, K., Wang, F., Bushman, E. W., and Kieff, E. (1986). Definitive identification of a member of the Epstein-Barr virus nuclear protein 3 family. Proc Natl Acad Sci U S A 83, 5693-5697.
Huber, M. T., Tomazin, R., Wisner, T., Boname, J., and Johnson, D. C. (2002). Human cytomegalovirus US7, US8, US9, and US10 are cytoplasmic glycoproteins, not found at cell surfaces, and US9 does not mediate cell-to-cell spread. J Virol 76, 5748-5758.
Jiang YM, Yamada H, Goshima F, Daikoku T, Oshima S, et al. (1998) Characterization of the herpes simplex virus type 2 (HSV-2) US2 gene product and a US2-deficient HSV-2 mutant. J Gen Virol 79 (Pt 11): 2777-2784.
Koshizuka, T., Goshima, F., Takakuwa, H., Nozawa, N., Daikoku, T., Koiwai, O., and Nishiyama, Y. (2002). Identification and characterization of the UL56 gene product of herpes simplex virus type 2. J Virol 76, 6718-6728.
Lake, C. M., and Hutt-Fletcher, L. M. (2004). The Epstein-Barr virus BFRF1 and BFLF2 proteins interact and coexpression alters their cellular localization. Virology 320, 99-106.
Lee, S., Park, B., and Ahn, K. (2003). Determinant for endoplasmic reticulum retention in the luminal domain of the human cytomegalovirus US3 glycoprotein. J Virol 77, 2147-2156.
Littler, E., Zeuthen, J., McBride, A. A., Trost Sorensen, E., Powell, K. L., Walsh-Arrand, J. E., and Arrand, J. R. (1986). Identification of an Epstein-Barr virus-coded thymidine kinase. Embo J 5, 1959-1966.
Liu, Y., and Biegalke, B. J. (2002). The human cytomegalovirus UL35 gene encodes two proteins with different functions. J Virol 76, 2460-2468.
Lu, C. C., Huang, H. T., Wang, J. T., Slupphaug, G., Li, T. K., Wu, M. C., Chen, Y. C., Lee, C. P., and Chen, M. R. (2007). Characterization of the uracil-DNA glycosylase activity of Epstein-Barr virus BKRF3 and its role in lytic viral DNA replication. J Virol 81, 1195-1208.
Lukonis, C. J., and Weller, S. K. (1997). Formation of herpes simplex virus type 1 replication compartments by transfection: requirements and localization to nuclear domain 10. J Virol 71, 2390-2399.
Lymberopoulos, M. H., and Pearson, A. (2007). Involvement of UL24 in herpes-simplex-virus-1-induced dispersal of nucleolin. Virology 363, 397-409.
Maffei, M., Ghiotto, F., Occhino, M., Bono, M., De Santanna, A., Battini, L., Gusella, G. L., Fais, F., Bruno, S., and Ciccone, E. (2008). Human Cytomegalovirus Regulates Surface Expression of the Viral Protein UL18 by Means of Two Motifs Present in the Cytoplasmic Tail. J Immunol 180, 969-979.
Malik, A. K., Shao, L., Shanley, J. D., and Weller, S. K. (1996). Intracellular localization of the herpes simplex virus type-1 origin binding protein, UL9. Virology 224, 380-389.
Marschall, M., Leser, U., Seibl, R., and Wolf, H. (1989). Identification of proteins encoded by Epstein-Barr virus trans-activator genes. J Virol 63, 938-942.
Marsden, H. S., Cross, A. M., Francis, G. J., Patel, A. H., MacEachran, K., Murphy, M., McVey, G., Haydon, D., Abbotts, A., and Stow, N. D. (1996). The herpes simplex virus type 1 UL8 protein influences the intracellular localization of the UL52 but not the ICP8 or POL replication proteins in virus-infected cells. J Gen Virol 77 (Pt 9), 2241-2249.
Mears, W. E., Lam, V., and Rice, S. A. (1995). Identification of nuclear and nucleolar localization signals in the herpes simplex virus regulatory protein ICP27. J Virol 69, 935-947.
Meckes, D. G., Jr., and Wills, J. W. (2007). Dynamic interactions of the UL16 tegument protein with the capsid of herpes simplex virus. J Virol 81, 13028-13036.
Morrison, E. E., Stevenson, A. J., Wang, Y. F., and Meredith, D. M. (1998). Differences in the intracellular localization and fate of herpes simplex virus tegument proteins early in the infection of Vero cells. J Gen Virol 79 (Pt 10), 2517-2528.
Nicholson P, Addison C, Cross AM, Kennard J, Preston VG, et al. (1994) Localization of the herpes simplex virus type 1 major capsid protein VP5 to the cell nucleus requires the abundant scaffolding protein VP22a. J Gen Virol 75 (Pt 5): 1091-1099.
Nolan, L. A., and Morgan, A. J. (1995). The Epstein-Barr virus open reading frame BDLF3 codes for a 100-150 kDa glycoprotein. J Gen Virol 76 (Pt 6), 1381-1392.
Nozawa, N., Daikoku, T., Koshizuka, T., Yamauchi, Y., Yoshikawa, T., and Nishiyama, Y. (2003). Subcellular localization of herpes simplex virus type 1 UL51 protein and role of palmitoylation in Golgi apparatus targeting. J Virol 77, 3204-3216.
Nozawa, N., Daikoku, T., Yamauchi, Y., Takakuwa, H., Goshima, F., Yoshikawa, T., and Nishiyama, Y. (2002). Identification and characterization of the UL7 gene product of herpes simplex virus type 2. Virus Genes 24, 257-266.
Ogasawara, M., Suzutani, T., Yoshida, I., and Azuma, M. (2001). Role of the UL25 gene product in packaging DNA into the herpes simplex virus capsid: location of UL25 product in the capsid and demonstration that it binds DNA. J Virol 75, 1427-1436.
Olivo, P. D., Nelson, N. J., and Challberg, M. D. (1989). Herpes simplex virus type 1 gene products required for DNA replication: identification and overexpression. J Virol 63, 196-204.
Reuven, N. B., Antoku, S., and Weller, S. K. (2004). The UL12.5 gene product of herpes simplex virus type 1 exhibits nuclease and strand exchange activities but does not localize to the nucleus. J Virol 78, 4599-4608.
Reynolds, A. E., Ryckman, B. J., Baines, J. D., Zhou, Y., Liang, L., and Roller, R. J. (2001). U(L)31 and U(L)34 proteins of herpes simplex virus type 1 form a complex that accumulates at the nuclear rim and is required for envelopment of nucleocapsids. J Virol 75, 8803-8817.
Rixon, F. J., Addison, C., McGregor, A., Macnab, S. J., Nicholson, P., Preston, V. G., and Tatman, J. D. (1996). Multiple interactions control the intracellular localization of the herpes simplex virus type 1 capsid proteins. J Gen Virol 77 (Pt 9), 2251-2260.
Roizman, B. (1999). HSV gene functions: what have we learned that could be generally applicable to its near and distant cousins? Acta Virol 43, 75-80.
Saffran, H. A., Pare, J. M., Corcoran, J. A., Weller, S. K., and Smiley, J. R. (2007). Herpes simplex virus eliminates host mitochondrial DNA. EMBO Rep 8, 188-193.
Sanchez, V., Sztul, E., and Britt, W. J. (2000). Human cytomegalovirus pp28 (UL99) localizes to a cytoplasmic compartment which overlaps the endoplasmic reticulum-golgi-intermediate compartment. J Virol 74, 3842-3851.
Segouffin-Cariou, C., Farjot, G., Sergeant, A., and Gruffat, H. (2000). Characterization of the epstein-barr virus BRRF1 gene, located between early genes BZLF1 and BRLF1. J Gen Virol 81, 1791-1799.
Semmes, O. J., Chen, L., Sarisky, R. T., Gao, Z., Zhong, L., and Hayward, S. D. (1998). Mta has properties of an RNA export protein and increases cytoplasmic accumulation of Epstein-Barr virus replication gene mRNA. J Virol 72, 9526-9534.
Spaderna, S., Hahn, G., and Mach, M. (2004). Glycoprotein gpTRL10 of human cytomegalovirus is dispensable for virus replication in human fibroblasts. Arch Virol 149, 495-506.
Spaderna, S., Kropff, B., Kodel, Y., Shen, S., Coley, S., Lu, S., Britt, W., and Mach, M. (2005). Deletion of gpUL132, a structural component of human cytomegalovirus, results in impaired virus replication in fibroblasts. J Virol 79, 11837-11847.
Stamminger, T., Gstaiger, M., Weinzierl, K., Lorz, K., Winkler, M., and Schaffner, W. (2002). Open reading frame UL26 of human cytomegalovirus encodes a novel tegument protein that contains a strong transcriptional activation domain. J Virol 76, 4836-4847.
Takakuwa, H., Goshima, F., Koshizuka, T., Murata, T., Daikoku, T., and Nishiyama, Y. (2001). Herpes simplex virus encodes a virion-associated protein which promotes long cellular processes in over-expressing cells. Genes Cells 6, 955-966.
Terhune, S., Torigoi, E., Moorman, N., Silva, M., Qian, Z., Shenk, T., and Yu, D. (2007). Human cytomegalovirus UL38 protein blocks apoptosis. J Virol 81, 3109-3123.
Wang, L., Tam, J. P., and Liu, D. X. (2006). Biochemical and functional characterization of Epstein-Barr virus-encoded BARF1 protein: interaction with human hTid1 protein facilitates its maturation and secretion. Oncogene 25, 4320-4331.
Wang, S. K., Duh, C. Y., and Chang, T. T. (2000). Cloning and identification of regulatory gene UL76 of human cytomegalovirus. J Gen Virol 81, 2407-2416.
Watanabe, D., Ushijima, Y., Goshima, F., Takakuwa, H., Tomita, Y., and Nishiyama, Y. (2000). Identification of nuclear export signal in UL37 protein of herpes simplex virus type 2. Biochem Biophys Res Commun 276, 1248-1254.
Winkler, M., Rice, S. A., and Stamminger, T. (1994). UL69 of human cytomegalovirus, an open reading frame with homology to ICP27 of herpes simplex virus, encodes a transactivator of gene expression. J Virol 68, 3943-3954.
Wood, L. J., Baxter, M. K., Plafker, S. M., and Gibson, W. (1997). Human cytomegalovirus capsid assembly protein precursor (pUL80.5) interacts with itself and with the major capsid protein (pUL86) through two different domains. J Virol 71, 179-190.
Yamada, H., Daikoku, T., Yamashita, Y., Jiang, Y. M., Tsurumi, T., and Nishiyama, Y. (1997). The product of the US10 gene of herpes simplex virus type 1 is a capsid/tegument-associated phosphoprotein which copurifies with the nuclear matrix. J Gen Virol 78 (Pt 11), 2923-2931.
Yamada, H., Jiang, Y. M., Oshima, S., Wada, K., Goshima, F., Daikoku, T., and Nishiyama, Y. (1998). Characterization of the UL4 gene product of herpes simplex virus type 2. Arch Virol 143, 1199-1207.
Yamada, H., Jiang, Y. M., Zhu, H. Y., Inagaki-Ohara, K., and Nishiyama, Y. (1999). Nucleolar localization of the UL3 protein of herpes simplex virus type 2. J Gen Virol 80 (Pt 8), 2157-2164.
Yamauchi, Y., Kiriyama, K., Kubota, N., Kimura, H., Usukura, J., and Nishiyama, Y. (2007). The UL14 Tegument Protein of Herpes Simplex Virus Type 1 (HSV-1) is Required for Efficient Nuclear Transport of the Alpha Transinducing Factor VP16 and Viral Capsids. J Virol.
Yedowitz JC, Kotsakis A, Schlegel EF, Blaho JA (2005) Nuclear localizations of the herpes simplex virus type 1 tegument proteins VP13/14, vhs, and VP16 precede VP22-dependent microtubule reorganization and VP22 nuclear import. J Virol 79: 4730-4743.
York, I. A., Roop, C., Andrews, D. W., Riddell, S. R., Graham, F. L., and Johnson, D. C. (1994). A cytosolic herpes simplex virus protein inhibits antigen presentation to CD8+ T lymphocytes. Cell 77, 525-535.
Zhang, Q., Holley-Guthrie, E., Dorsky, D., and Kenney, S. (1999). Identification of transactivator and nuclear localization domains in the Epstein-Barr virus DNA polymerase accessory protein, BMRF1. J Gen Virol 80 (Pt 1), 69-74.
